# Supplementary material for: Sphingosine-1-Phosphate Receptor 4 links neutrophils and early local inflammation to lymphocyte recruitment into the draining lymph node to facilitate robust germinal center formation
Source: Front Immunol. 2024 Aug 12;15:1427509. doi: 10.3389/fimmu.2024.1427509 (PMC11345157; doi:10.3389/fimmu.2024.1427509)
Supplement: Supplementary file 4 [file Table_3.xlsx]

## Sheet: general_stats
Supplemental Table 3. RNA-Seq mapping statistics
Sample key	% mRNA	% Dups	% Aligned	Million Aligned
Tfh_WT_1	0.959	0.264	0.877	33.4
Tfh_WT_2	0.951	0.264	0.878	39
Tfh_WT_3	0.952	0.25	0.882	35.2
Tfh_WT_4	0.957	0.278	0.88	44.5
Tfh_WT_5	0.953	0.257	0.883	38.6
Tfh_WT_6	0.954	0.246	0.879	35.1
Tfh_S1PR4 KO_1	0.959	0.293	0.879	46.3
Tfh_S1PR4 KO_2	0.956	0.262	0.885	39.8
Tfh_S1PR4 KO_3	0.948	0.231	0.882	30.4
Tfh_S1PR4 KO_4	0.961	0.273	0.873	40.6
Tfh_S1PR4 KO_5	0.955	0.267	0.877	40.7
Tfh_S1PR4 KO_6	0.961	0.25	0.882	31
non_Tfh_WT_1	0.929	0.249	0.889	40.1
non_Tfh_WT_2	0.916	0.225	0.89	33.8
non_Tfh_WT_3	0.919	0.241	0.892	35.3
non_Tfh_WT_4	0.936	0.262	0.89	38.6
non_Tfh_WT_5	0.943	0.252	0.89	37
non_Tfh_WT_6	0.946	0.263	0.888	37.3
non_Tfh_S1PR4 KO_1	0.957	0.257	0.888	36.6
non_Tfh_S1PR4 KO_2	0.93	0.246	0.895	34
non_Tfh_S1PR4 KO_3	0.924	0.25	0.889	43.3
non_Tfh_S1PR4 KO_4	0.926	0.249	0.889	36.9
non_Tfh_S1PR4 KO_5	0.921	0.227	0.894	32
non_Tfh_S1PR4 KO_6	0.928	0.244	0.887	38.6
GCB_WT_1	0.951	0.297	0.861	39.6
GCB_WT_2	0.954	0.296	0.857	31.6
GCB_WT_3	0.935	0.279	0.868	35.1
GCB_WT_4	0.951	0.289	0.872	40.1
GCB_WT_5	0.942	0.261	0.872	27.7
GCB_WT_6	0.948	0.295	0.865	36
GCB_S1PR4 KO_1	0.941	0.279	0.866	38
GCB_S1PR4 KO_2	0.951	0.327	0.856	37.5
GCB_S1PR4 KO_3	0.958	0.388	0.819	36.2
GCB_S1PR4 KO_4	0.946	0.257	0.873	29.4
GCB_S1PR4 KO_5	0.949	0.281	0.879	37.3
GCB_S1PR4 KO_6	0.956	0.269	0.877	35.6
non_GCB_WT_1	0.91	0.272	0.897	36.6
non_GCB_WT_2	0.862	0.265	0.882	36.4
non_GCB_WT_3	0.927	0.278	0.892	42.6
non_GCB_WT_4	0.911	0.271	0.896	34.8
non_GCB_WT_5	0.894	0.261	0.887	31.7
non_GCB_S1PR4 KO_1	0.909	0.259	0.9	34.1
non_GCB_S1PR4 KO_2	0.907	0.25	0.899	33.8
non_GCB_S1PR4 KO_3	0.912	0.259	0.897	39.5
non_GCB_S1PR4 KO_4	0.921	0.266	0.895	35.1

## Sheet: transcriptome_mapping
Supplemental Table 3 cont. Transcriptome mapping
	Read Counts											Read Percentages
Sample key	CDS_Exons	5'UTR_Exons	3'UTR_Exons	Introns	TSS_up_1kb	TSS_up_1kb-5kb	TSS_up_5kb-10kb	TES_down_1kb	TES_down_1kb-5kb	TES_down_5kb-10kb	Other_intergenic	CDS_Exons	5'UTR_Exons	3'UTR_Exons	Introns	TSS_up_1kb	TSS_up_1kb-5kb	TSS_up_5kb-10kb	TES_down_1kb	TES_down_1kb-5kb	TES_down_5kb-10kb	Other_intergenic
Tfh_WT_1	77752448	3311652	18237872	1974259	50524	127465	118621	243221	138558	31847	4568907	72.9691	3.10792	17.1159	1.8528	0.0474157	0.119623	0.111323	0.228258	0.130034	0.0298877	4.28782
Tfh_WT_2	89437876	3896439	21175526	3004898	64810	159490	170171	278993	144620	41883	5109660	72.4285	3.15541	17.1483	2.43342	0.0524844	0.129158	0.137808	0.225934	0.117116	0.0339177	4.1379
Tfh_WT_3	80543701	3484613	19100344	2587706	54100	174611	206671	242479	136960	38857	4637145	72.4267	3.13344	17.1755	2.32692	0.0486479	0.157014	0.185843	0.218043	0.123158	0.0349411	4.16982
Tfh_WT_4	104383991	4405728	23724070	2929732	69408	191399	177871	327195	152731	40301	5840965	73.3841	3.09732	16.6785	2.05966	0.0487952	0.134557	0.125047	0.230025	0.107373	0.0283324	4.10632
Tfh_WT_5	89461858	3785243	20395291	2732705	62967	185463	206640	261998	152951	39658	5042147	73.1334	3.09437	16.6728	2.23394	0.0514744	0.151613	0.168924	0.214179	0.125035	0.0324197	4.12186
Tfh_WT_6	81034100	3533835	19031144	2477646	54360	151474	146059	263334	121103	34076	4622263	72.6963	3.17023	17.073	2.22271	0.0487667	0.135888	0.131031	0.236239	0.108642	0.0305698	4.14667
Tfh_S1PR4 KO_1	109233684	4545603	24557701	2869986	71505	211250	199767	342573	150076	42721	5958756	73.7151	3.06755	16.5725	1.93678	0.0482543	0.14256	0.13481	0.231181	0.101277	0.0288298	4.0212
Tfh_S1PR4 KO_2	92506034	3939033	21259646	2821071	58588	155025	137531	282754	113975	36589	5192231	73.1259	3.1138	16.8057	2.23005	0.0463137	0.122547	0.108718	0.223517	0.0900971	0.0289235	4.10445
Tfh_S1PR4 KO_3	69571806	3007101	16224979	2525202	48432	129621	111700	222350	107229	32060	3948567	72.5242	3.13471	16.9135	2.63236	0.0504873	0.135122	0.11644	0.231786	0.111779	0.0334205	4.11613
Tfh_S1PR4 KO_4	95281093	3995611	22343054	2246993	62872	166400	157960	324533	134872	34052	5310139	73.2607	3.07219	17.1794	1.72769	0.0483417	0.127943	0.121454	0.24953	0.103702	0.0261822	4.08291
Tfh_S1PR4 KO_5	94702635	4044405	22139791	2834856	63025	171266	142644	323417	135086	36431	5322283	72.8954	3.1131	17.0416	2.18207	0.0485122	0.131828	0.109797	0.248943	0.10398	0.028042	4.09672
Tfh_S1PR4 KO_6	71899045	3015696	16893948	1829380	47157	111465	87569	228308	95259	26182	4043211	73.1594	3.06856	17.1901	1.86145	0.0479837	0.113419	0.0891041	0.23231	0.0969289	0.026641	4.11409
non_Tfh_WT_1	87401200	4321210	21126129	4972764	68370	153448	200729	237033	161806	48146	5430721	70.4158	3.48143	17.0205	4.00637	0.0550831	0.123627	0.16172	0.190968	0.130361	0.0387894	4.37532
non_Tfh_WT_2	70222718	3583445	18688841	5051877	57652	155205	190926	213267	150980	45744	4612492	68.1952	3.47998	18.1492	4.90601	0.0559874	0.150724	0.185413	0.207109	0.146621	0.0444232	4.47932
non_Tfh_WT_3	75862896	3809732	18390316	4933296	63628	180159	260923	205984	170642	45315	4733317	69.8192	3.50623	16.9252	4.54028	0.058559	0.165806	0.240136	0.189574	0.157048	0.0417049	4.35623
non_Tfh_WT_4	84238485	4214468	20713991	4339953	64281	131842	161427	228489	140886	42033	5362325	70.411	3.52268	17.3139	3.62757	0.0537295	0.110201	0.134929	0.190983	0.11776	0.0351334	4.48212
non_Tfh_WT_5	82461994	3789256	19732938	3414807	62487	168247	243784	218426	158717	37763	5019150	71.5148	3.28622	17.1133	2.96148	0.0541916	0.145911	0.211421	0.189429	0.137647	0.0327498	4.35284
non_Tfh_WT_6	84085303	3969558	19645358	3402872	61667	124169	149472	223770	123611	34723	5120096	71.9043	3.39451	16.7994	2.90991	0.0527336	0.106181	0.127819	0.191354	0.105704	0.0296929	4.37837
non_Tfh_S1PR4 KO_1	84622153	3815789	19255350	2470823	57953	130387	168080	214746	120105	33703	4977908	73.0339	3.29325	16.6185	2.13246	0.0500168	0.112532	0.145063	0.185338	0.103658	0.0290877	4.29623
non_Tfh_S1PR4 KO_2	75248464	3543035	17435408	4139751	54212	150169	207102	199574	141495	38736	4500171	71.2188	3.3533	16.5017	3.91806	0.0513089	0.142127	0.196011	0.188887	0.133918	0.0366616	4.25918
non_Tfh_S1PR4 KO_3	93948510	4603844	22654909	5701608	75512	219796	305453	263116	199280	52632	5787487	70.2093	3.44053	16.9304	4.2609	0.0564313	0.164257	0.22827	0.196631	0.148925	0.0393328	4.32508
non_Tfh_S1PR4 KO_4	79463706	4037573	19580056	4779758	60629	159294	214876	223510	150126	40603	5001769	69.8816	3.5507	17.219	4.20339	0.0533181	0.140086	0.188965	0.196558	0.132023	0.0357069	4.39863
non_Tfh_S1PR4 KO_5	68531772	3511348	16720793	4367567	61673	163296	215980	196627	147522	40073	4305916	69.7435	3.57343	17.0164	4.44479	0.0627635	0.166183	0.219799	0.200104	0.15013	0.0407816	4.38205
non_Tfh_S1PR4 KO_6	83518936	4058232	20769518	4753707	66540	188702	259504	237234	184404	45273	5222812	70.0046	3.40156	17.4088	3.9845	0.0557731	0.158168	0.217513	0.198847	0.154565	0.0379473	4.3777
GCB_WT_1	92956199	3793698	20856092	3294579	78039	80521	65499	320165	124283	54197	5086003	73.3618	2.99402	16.4598	2.60011	0.061589	0.0635478	0.0516923	0.252677	0.0980852	0.0427727	4.01392
GCB_WT_2	74929757	2823902	16319750	2437354	65282	64656	55175	231349	105017	36407	3858246	74.2416	2.79797	16.1699	2.41497	0.0646825	0.0640622	0.0546683	0.229224	0.104053	0.0360726	3.82281
GCB_WT_3	81277178	3357032	17464536	4032777	73069	72488	75759	245848	141005	51719	4307813	73.1573	3.02165	15.7198	3.62989	0.0657691	0.0652462	0.0681904	0.221287	0.126918	0.0465521	3.87745
GCB_WT_4	92052026	3725893	21789908	3284007	75697	83556	81909	299639	142871	49357	5120649	72.6504	2.94059	17.1973	2.59184	0.0597425	0.065945	0.0646452	0.236485	0.112758	0.0389541	4.04138
GCB_WT_5	63161667	2643263	14604932	2752645	58482	64924	72696	200436	103044	39005	3479074	72.4496	3.03195	16.7526	3.15742	0.0670818	0.0744711	0.0833859	0.22991	0.118197	0.0447407	3.99067
GCB_WT_6	82925789	3430952	18855332	3226171	72155	79678	67618	246471	131758	42506	4549528	72.9801	3.01946	16.5939	2.83924	0.0635011	0.0701218	0.0595082	0.216911	0.115956	0.037408	4.00388
GCB_S1PR4 KO_1	88332969	3528629	19584012	3884839	78904	79169	74812	289083	143575	51084	4693235	73.1595	2.92249	16.2199	3.21752	0.0653502	0.0655697	0.0619611	0.239425	0.118912	0.042309	3.88705
GCB_S1PR4 KO_2	88669724	3264539	18629046	3201365	78637	74587	78845	264378	129001	46019	4383449	74.6255	2.74748	15.6784	2.69431	0.0661818	0.0627733	0.0663569	0.222504	0.108569	0.0387301	3.68916
GCB_S1PR4 KO_3	87348987	2876888	17423153	2817628	80307	64674	58919	206132	111533	39709	3933106	75.9814	2.50249	15.1557	2.45094	0.0698558	0.0562573	0.0512513	0.179306	0.0970181	0.0345413	3.42125
GCB_S1PR4 KO_4	68015230	2940215	15602438	2624779	58185	54471	63763	249717	120758	41515	3905147	72.6067	3.1387	16.6557	2.80197	0.0621129	0.0581482	0.0680674	0.266575	0.12891	0.0443175	4.16877
GCB_S1PR4 KO_5	86017705	3477590	19902441	3149944	67677	85614	111151	302418	132182	52730	4755614	72.8624	2.94574	16.8586	2.6682	0.0573266	0.0725204	0.0941518	0.256167	0.111966	0.0446656	4.0283
GCB_S1PR4 KO_6	84285853	3339111	18739347	2493929	62375	63997	81331	289778	127499	47502	4527677	73.8971	2.92755	16.4296	2.18654	0.0546869	0.056109	0.0713065	0.254061	0.111784	0.0416471	3.96961
non_GCB_WT_1	76488813	3760973	19262991	6097315	75307	125771	48898	209244	167863	50866	4709721	68.9102	3.38833	17.3544	5.49319	0.0678455	0.113309	0.0440531	0.188512	0.151231	0.0458261	4.24308
non_GCB_WT_2	70306228	3700342	18544989	8361088	112274	243124	167115	242746	274684	146919	5650302	65.2495	3.4342	17.2112	7.75972	0.104199	0.225638	0.155095	0.225287	0.254928	0.136352	5.24391
non_GCB_WT_3	91745688	4106089	22842941	5650331	82037	172127	69714	251604	167548	51464	5517866	70.2185	3.14264	17.4831	4.32454	0.0627879	0.131739	0.0533563	0.192568	0.128235	0.0393885	4.22316
non_GCB_WT_4	72424876	3583132	18486478	5735562	73639	156024	47322	194434	131987	45462	4649479	68.6307	3.39542	17.518	5.43509	0.0697812	0.14785	0.0448429	0.184248	0.125072	0.0430803	4.4059
non_GCB_WT_5	64004904	3340620	16714564	5962347	79903	157978	81727	202000	173512	71907	4452511	67.2024	3.50751	17.5496	6.26021	0.0838947	0.16587	0.0858099	0.212091	0.18218	0.0754993	4.67495
non_GCB_S1PR4 KO_1	70840638	3443642	17713232	5723080	72134	151030	53084	186084	136851	49840	4426433	68.9138	3.34998	17.2314	5.56741	0.070172	0.146922	0.0516401	0.181023	0.133129	0.0484844	4.30603
non_GCB_S1PR4 KO_2	70328842	3413364	17780662	5853319	70956	131780	49482	196833	148463	49264	4392899	68.6699	3.33285	17.3612	5.71525	0.0692822	0.128671	0.0483148	0.19219	0.144961	0.0481019	4.28928
non_GCB_S1PR4 KO_3	81748915	3920343	21619229	6379433	84937	162128	53241	230481	172651	52975	5124000	68.3815	3.2793	18.0841	5.33628	0.0710483	0.135617	0.0445351	0.192793	0.144419	0.0443126	4.28613
non_GCB_S1PR4 KO_4	74510376	3478089	18969953	5027113	71737	129760	52305	208232	145330	44113	4583638	69.4926	3.24386	17.6924	4.68857	0.066906	0.121021	0.0487826	0.194209	0.135543	0.0411423	4.27496
